# Supplementary material for: Anomalous Angiogenesis in Retina
Source: Biomedicines. 2021 Feb 22;9(2):224. doi: 10.3390/biomedicines9020224 (PMC7927046; doi:10.3390/biomedicines9020224)
Supplement: Supplementary file 1 [file biomedicines-09-00224-s001.zip]

Archive with 3 entries (3 files):
- supplementary.pdf
- video1.avi
- video2.avi
